# Supplementary material for: Lacticaseibacillus rhamnosus GG Versus Placebo for Eradication of Vancomycin-Resistant Enterococcus faecium in Intestinal Carriers: A Systematic Review and Meta-Analysis
Source: Microorganisms. 2023 Nov 19;11(11):2804. doi: 10.3390/microorganisms11112804 (PMC10673360; doi:10.3390/microorganisms11112804)
Supplement: Supplementary file 1 [file microorganisms-11-02804-s001.zip]

Archive with 1 entries (1 files):
- microorganisms-2663761-supplementary.pdf
